# Supplementary material for: Mapping Antimicrobial Resistance in Staphylococcus epidermidis Isolates from Subclinical Mastitis in Danish Dairy Cows
Source: Antibiotics (Basel). 2025 Jan 10;14(1):67. doi: 10.3390/antibiotics14010067 (PMC11761952; doi:10.3390/antibiotics14010067)
Supplement: Supplementary file 1 [file antibiotics-14-00067-s001.zip]

Archive with 3 entries (3 files):
- Table S1..docx
- Table S2..docx
- Table S3.docx
